# Supplementary material for: Quality evaluation of ground improvement by deep cement mixing piles via ground-penetrating radar
Source: Nat Commun. 2023 Jun 10;14:3448. doi: 10.1038/s41467-023-39236-4 (PMC10257722; doi:10.1038/s41467-023-39236-4)
Supplement: Supplementary file 4 — Supplementary Software 1 [file 41467_2023_39236_MOESM4_ESM.zip]

Archive with 11 entries (10 files):
- Supplementary Software/
- Supplementary Software/GPR_Attribute Software Operation Manual.pdf
- Supplementary Software/GPR_Attribute v1.0.exe
- Supplementary Software/GPR_Attribute.par
- Supplementary Software/GPR_FreqPhase_Attrib.f90
- Supplementary Software/Sub_AmplInst_PhaseCos.f90
- Supplementary Software/Sub_FFT.f90
- Supplementary Software/Sub_Hilbert.f90
- Supplementary Software/Sub_Inst_AmplSlop_.f90
- Supplementary Software/Sub_Inst_FreqSlop.f90
- Supplementary Software/Sub_TimeWinAcrLen.f90
