# Supplementary material for: Quality evaluation of ground improvement by deep cement mixing piles via ground-penetrating radar
Source: Nat Commun. 2023 Jun 10;14:3448. doi: 10.1038/s41467-023-39236-4 (PMC10257722; doi:10.1038/s41467-023-39236-4)
Supplement: Supplementary file 4 — Supplementary Software 1 [file 41467_2023_39236_MOESM4_ESM.zip › Supplementary Software/GPR_Attribute.par]

=======================================================
Function: GPR Attribute Analysis
=======================================================
Input File                   :Line10.sgy
Output File                  :Line10_Att4.sgy
Time Window(ns)              :1.0
Function£¨1-4£©              :4
=======================================================

Function:
   1--Slope of Reflection Strength (SRS)
   2--Slop of Instantaneous Frequency (SIF)
   3--Product of Instantaneous Amplitude and Cosine of Instantaneous Phase (PIACIP)
   4--Arc Length of Time Window (AL)


  
 
   
 
