# Supplementary material for: Quality evaluation of ground improvement by deep cement mixing piles via ground-penetrating radar
Source: Nat Commun. 2023 Jun 10;14:3448. doi: 10.1038/s41467-023-39236-4 (PMC10257722; doi:10.1038/s41467-023-39236-4)
Supplement: Supplementary file 4 — Supplementary Software 1 [file 41467_2023_39236_MOESM4_ESM.zip › Supplementary Software/GPR_FreqPhase_Attrib.f90]

!=================================================================================================
!   Visual Fortran 9.0
!   Function: GPR Attributes Analysis
!        (1) Slope of Reflection Strength (SRS)
!        (2) Slop of Instantaneous Frequency (SIF)
!        (3) Product of Instantaneous Amplitude and Cosine of Instantaneous Phase (PIACIP)
!        (4) Arc length of Time Window (AL)
!
!   Writer: Dr. Hongyan Shen (shenhongyan@xsyu.edu.cn)
!   Date  : 3/2022  
!   
!   School of Earth Sciences and Engineering, Xi'an Shiyou University, Xi'an 710065, P.R. China
!==================================================================================================
    program GPR_Attribute
    
    implicit none
	character(len=70):: Title,InFile,OutFile
    integer*4 :: i,j,k,k1
	integer*4 :: m,n0,n,Twin_n,Twin_n1
    integer*4 :: Lhead,Len1
    integer :: Fun
       
    real :: T_Win,t_step
    real :: Twin_Amp
    
	integer*2::head(120)
    
  	real,allocatable:: N_point(:),FreqPhase_Att(:)
    
!------------------------------------------------
	Open(10,file="GPR_Attribute.par",status="old")
    
! C-0 Title    
    do k=1,3
       read(10,'(a70)') Title
       write(*,'(a70)') Title
    enddo

! C-1 InFile Name
	read(10,'(a30,a30)') Title,InFile
    write(*,'(a30,a30)') Title,InFile
    
! C-2 OutFile Name    
	read(10,'(a30,a30)') Title,OutFile
    write(*,'(a30,a30)') Title,OutFile
    
! C-3 Time Windows(ms)   
	read(10,'(a30,f8.2)') Title,T_Win
    write(*,'(a30,f8.2)') Title,T_Win
    
! C-4 Function       
	read(10,'(a30,i5)') Title,Fun
	write(*,'(a30,i5)') Title,Fun
    
! C-5 Title     
    read(10,'(a70)') Title
    write(*,'(a70)') Title
    write(*,*)
    
    close(10)
       
!------------------------------------------------
! Read Parameters in Head    

     Lhead=240

	 open(20,file=InFile,access='direct',recl=Lhead,status='unknown') 
     
	 read(20,rec=1) (head(i),i=1,120)
     
	 n0=head(58)   
     t_step=head(59)
     t_step=t_step/1000                     !!! us-->ms
     
    write(*,*) "Sampling Points  :",n0
    write(*,*) "Sampling time(us):",t_step
     
	close(20)
     
!-----------------------------------------------------------------
! Extending n
	if(n0.le.64) then
		n=64
	elseif(n0.le.128) then
		n=128
	elseif(n0.le.256) then
		n=256
	elseif(n0.le.512) then
	    n=512
	elseif(n0.le.1024) then
		n=1024
	elseif(n0.le.2048) then
		n=2048
	elseif(n0.le.4096 ) then
		n=4096
	elseif(n0.le.8192 ) then
		n=8192
	elseif(n0.le.16384 ) then
	    n=16384
    endif
         
!------------------------------------------------
! Calaulate Total Traces     
     allocate(N_point(n),FreqPhase_Att(n)) 
     
     Len1=Lhead+n0*4 

	 open(20,file=InFile,access='direct',recl=Len1,status='unknown')      
     
!   calculate total trace
     m=0
	 do while(.not.(eof(20)))
        m=m+1
		read(20,rec=m)
	 enddo

	 write(*,*)"Sum Traces:",m
     
     close(20)
     
!------------------------------------------------
! Calculat half time window

    Twin_n=T_Win/t_step
    Twin_n1=Twin_n/2
    
    write(*,*)"Point per Time Win:",Twin_n
    write(*,*)
    
!------------------------------------------------
! Calculate GPR Attributes
	open(20,file=InFile,access='direct',recl=Len1,status='unknown') 
	open(30,file=OutFile,access='direct',recl=Len1,status='replace') 

    do j=1,m 
	   read(20,rec=j) head,(N_Point(i),i=1,n0)  
        
       do i=1,n 
           if(i>n0) N_Point(i)=0.0
       enddo
           
       select case(Fun)         
            
!F-1 Slope of Reflection Strength (SRS)           
       case(1)
           call Sub_RefStrenSlop(n,t_step,N_Point,FreqPhase_Att)
            
!F-2 Slop of Instantaneous Frequency (SIF)            
       case(2)
           call Sub_Inst_FreqSlop(n,t_step,N_Point,FreqPhase_Att)
          
!F-3 Product of Instantaneous Amplitude and Cosine of Instantaneous Phase (PIACIP)          
       case(3)
           call Sub_Ampl_InstPhaseCos(n,t_step,N_Point,FreqPhase_Att)

!F-4  Arc length of Time Window (AL)           
       case(4)
           call Sub_TimeWin_ArcLen(n,t_step,Twin_n,N_Point,FreqPhase_Att)
            
       end select
        
       write(30,rec=j) head,(FreqPhase_Att(i),i=1,n0)
        
    enddo
     
    pause
    
!=================================================
	deallocate(N_point,FreqPhase_Att)

	close(20)
	close(30)

	end
