# Supplementary material for: Quality evaluation of ground improvement by deep cement mixing piles via ground-penetrating radar
Source: Nat Commun. 2023 Jun 10;14:3448. doi: 10.1038/s41467-023-39236-4 (PMC10257722; doi:10.1038/s41467-023-39236-4)
Supplement: Supplementary file 4 — Supplementary Software 1 [file 41467_2023_39236_MOESM4_ESM.zip › Supplementary Software/Sub_AmplInst_PhaseCos.f90]

!============================================================================================
!  Function: Product of instantaneous amplitude and cosine of instantaneous phase (PIACIP)
!
!  Writer: Shenhongyan
!  Date  : 2022.3.20
!
!=============================================================================================
    subroutine Sub_Ampl_InstPhaseCos(n,t_step,N_Point,AmplInstPhaseCos)
    
    implicit none
    real,parameter :: pi=3.1415926
    integer*4 :: i
	integer*4 :: n
    
    real :: t_step
     
    real :: N_Point(n),yx(n),Inst_Phase(n),Inst_Ampl(n),AmplInstPhaseCos(n)
    complex :: Fu_Singl(n)
    
!--------------------------------------------------------------------   
!  Hilbert Transform
    call Sub_Hilbert(n,N_Point,yx)
      
    do i=1,n
        
!  Instantaneous Phase
        if(N_Point(i)==0.0.and.yx(i)>0.0) then
		    Inst_Phase(i)=pi/2.0
        elseif(N_Point(i)==0.0.and.yx(i)<0.0) then
		    Inst_Phase(i)=-pi/2.0
        elseif(N_Point(i)==0.0.and.yx(i)==0.0) then
            Inst_Phase(i)=0.0
        else
		    Inst_Phase(i)=atan(yx(i)/N_Point(i))
        endif

!  Instantaneous Amplitude
        Inst_Ampl(i)=sqrt(N_Point(i)*N_Point(i)+yx(i)*yx(i))
        
!  Instantaneous Amplitude * Instantaneous Phase Cos       
        AmplInstPhaseCos(i)=Inst_Ampl(i)*cos(Inst_Phase(i))
           
    enddo   
    
!--------------------------------    
      
    endsubroutine
      
