# Supplementary material for: Quality evaluation of ground improvement by deep cement mixing piles via ground-penetrating radar
Source: Nat Commun. 2023 Jun 10;14:3448. doi: 10.1038/s41467-023-39236-4 (PMC10257722; doi:10.1038/s41467-023-39236-4)
Supplement: Supplementary file 4 — Supplementary Software 1 [file 41467_2023_39236_MOESM4_ESM.zip › Supplementary Software/Sub_FFT.f90]

!=========================================================
!  Function: FFT
!
!=========================================================
    
    
    subroutine Sub_FFT(LX,CX,IG)


	COMPLEX CX(lx),CW,CTEMP

	L=LX/2 
	SC=SQRT(1./LX)
	A=3.1415926535*IG
	J=1
	DO 30 I=1,LX
	IF(I.LE.J) THEN
	  CTEMP=CX(J)*SC
	  CX(J)=CX(I)*SC
	  CX(I)=CTEMP
	ENDIF
	M=L
20    if(j.gt.m) then
	  J=J-M
	  M=M/2
	  IF(M.GE.1) GO TO 20
	ENDIF
30    j=j+m
	L=1
40    istep=2*l
	AB=A/L
	SA=0.0
	CA=1.0
	SB=SIN(AB)
	CB=COS(AB)
	cw=cmplx(ca,sa)
	DO 50 M=1,L
	DO 45 I=M,LX,ISTEP
	  CTEMP=CW*CX(I+L)
	  CX(I+L)=CX(I)-CTEMP
45       CX(I)=CX(I)+CTEMP
	CALL SWING(CA,SA,CB,SB)
	CW=CMPLX(CA,SA)
50    continue
	 L=ISTEP
	IF(L.LT.LX) GO TO 40
	RETURN

	endsubroutine


!==================================================
	SUBROUTINE  SWING(CA,SA,CB,SB)
	D=CB-1.0
	Z1=CA+D*CA-SA*SB
	Z2=SA+D*SA+CA*SB
	T=1.5-.5*(Z1*Z1+Z2*Z2)
	CA=T*Z1
	SA=T*Z2
	RETURN

	endsubroutine
