# Supplementary material for: Quality evaluation of ground improvement by deep cement mixing piles via ground-penetrating radar
Source: Nat Commun. 2023 Jun 10;14:3448. doi: 10.1038/s41467-023-39236-4 (PMC10257722; doi:10.1038/s41467-023-39236-4)
Supplement: Supplementary file 4 — Supplementary Software 1 [file 41467_2023_39236_MOESM4_ESM.zip › Supplementary Software/Sub_Hilbert.f90]

!======================================================
!    Function :Hilbert Transform
!
!    Parameters:
!       N_Point  :Input Data
!       yx       :Output Data
!       n        :Sum Points affter extend for FFT
!       Fun      :Function Hilbert transform
!                 1--Tranansform    -1--InvTransform
!
!    
!    Writer: Hongyan Shen
!    Date  : 2005.7
!    Date  : 2022.3.15
!
!======================================================
      subroutine Sub_Hilbert(n,N_Point,yx)

	  implicit none
	  integer :: n,i
	  real :: yx(n),N_Point(n)
	  complex :: x(n),XX(n),y(n)

!========================================================
      do i=1,n
	     x(i)=cmplx(N_Point(i),0.0)
      enddo

	  call Sub_FFT(n,x,-1)

      do i=1,n
	     if(i==1) then
		    XX(i)=x(i)
		 elseif(i<=n/2) then
	        XX(i)=2.0*x(i)
		 else
			XX(i)=0.0
		 endif

		 y(i)=XX(i)-x(i)
	  enddo
      
      call Sub_FFT(n,y,1)

      do i=1,n
         yx(i)=aimag(y(i))
	  enddo

	  endsubroutine
