# Supplementary material for: Quality evaluation of ground improvement by deep cement mixing piles via ground-penetrating radar
Source: Nat Commun. 2023 Jun 10;14:3448. doi: 10.1038/s41467-023-39236-4 (PMC10257722; doi:10.1038/s41467-023-39236-4)
Supplement: Supplementary file 4 — Supplementary Software 1 [file 41467_2023_39236_MOESM4_ESM.zip › Supplementary Software/Sub_Inst_AmplSlop_.f90]

!===================================================================================
!  Function: Slope of Reflection Strength (SRS)
!
!  Writer: Hongyan Shen
!  Date  : 2022.3.12
!
!===================================================================================
    subroutine Sub_RefStrenSlop(n,t_step,N_Point,AmplSlop)
    
    implicit none
    real,parameter :: pi=3.1415926
    integer*4 :: i,k
	integer*4 :: n,Tn
    
    real :: t_step
    
     
    real :: N_Point(n),Inst_Freq(n),Inst_Phase(n),Inst_Ampl(n),yx(n),AmplSlop(n)
    complex :: Fu_Singl(n)
    
!--------------------------------------------------------------------    
!  Hilbert Transform
    call Sub_Hilbert(n,N_Point,yx)
      
    do i=1,n
        
!  Instantaneous Phase
        if(N_Point(i)==0.0.and.yx(i)>0.0) then
		    Inst_Phase(i)=pi/2.0
        elseif(N_Point(i)==0.0.and.yx(i)<0.0) then
		    Inst_Phase(i)=-pi/2.0
        elseif(N_Point(i)==0.0.and.yx(i)==0.0) then
            Inst_Phase(i)=0.0
        else
		    Inst_Phase(i)=atan(yx(i)/N_Point(i))
        endif

!  Instantaneous Amplitude
        Inst_Ampl(i)=sqrt(N_Point(i)*N_Point(i)+yx(i)*yx(i))
        
!  Slope of Reflection Strength       
        if(i==1) then
           AmplSlop(i)=Inst_Ampl(i)/t_step
        else
           AmplSlop(i)=(Inst_Ampl(i)-Inst_Ampl(i-1))/t_step
        endif
        
    enddo   
    
!--------------------------------    
      
    endsubroutine
      
