# Supplementary material for: Quality evaluation of ground improvement by deep cement mixing piles via ground-penetrating radar
Source: Nat Commun. 2023 Jun 10;14:3448. doi: 10.1038/s41467-023-39236-4 (PMC10257722; doi:10.1038/s41467-023-39236-4)
Supplement: Supplementary file 4 — Supplementary Software 1 [file 41467_2023_39236_MOESM4_ESM.zip › Supplementary Software/Sub_Inst_FreqSlop.f90]

!===================================================================================
!  Function: Slope of Instantaneous Frequency (SIF) 
!
!  Writer: Hongyan Shen
!  Date  : 2022.3.18
!
!===================================================================================
    subroutine Sub_Inst_FreqSlop(n,t_step,N_Point,InstFreqSlop)
    
    implicit none
    real,parameter :: pi=3.1415926
    integer*4 :: i,k
	integer*4 :: n,Tn
    
    real :: t_step
    
     
    real :: N_Point(n),Inst_Freq(n),Inst_Phase(n),Inst_Ampl(n),yx(n),InstFreqSlop(n)
    complex :: Fu_Singl(n)
    
!--------------------------------------------------------------------    
!  Hilbert Transform
    call Sub_Hilbert(n,N_Point,yx)
      
    do i=1,n
        
!  Instantaneous Amplitude
        Inst_Ampl(i)=sqrt(N_Point(i)*N_Point(i)+yx(i)*yx(i))       
              
!  Complex single
        Fu_Singl(i)=cmplx(N_Point(i),yx(i))

!  Instantaneous Frequency
        if(i==1) then
            Inst_Freq(i)=aimag(2.0*(Fu_Singl(i))/(t_step*(Fu_Singl(i)))) 
        else
		    Inst_Freq(i)=aimag(2.0*(Fu_Singl(i)-Fu_Singl(i-1))/(t_step*(Fu_Singl(i)+Fu_Singl(i-1)))) 
        endif

!  Slope of Instantaneous Frequency        
        if(i==1) then
           InstFreqSlop(i)=Inst_Freq(i)/t_step
        else
           InstFreqSlop(i)=(Inst_Freq(i)-Inst_Freq(i-1))/t_step
        endif
        
    enddo   
    
!--------------------------------    
      
    endsubroutine
      
