# Supplementary material for: Quality evaluation of ground improvement by deep cement mixing piles via ground-penetrating radar
Source: Nat Commun. 2023 Jun 10;14:3448. doi: 10.1038/s41467-023-39236-4 (PMC10257722; doi:10.1038/s41467-023-39236-4)
Supplement: Supplementary file 4 — Supplementary Software 1 [file 41467_2023_39236_MOESM4_ESM.zip › Supplementary Software/Sub_TimeWinAcrLen.f90]

!===================================================================================
!  Function: Arc Length of Time Window (AL)
!
!  Writer: Hongyan Shen
!  Date  : 2021.12.13
!
!===================================================================================
    subroutine Sub_TimeWin_ArcLen(n,t_step,Twin_n,N_Point,TimeWinArcLen)
    
    implicit none
    integer*4 :: i,k
	integer*4 :: n,Twin_n,Tn
    
    real :: t_step,Area_Val
    
    real :: N_Point(n),TimeWinArcLen(n)

!--------------------------------------------------------------
! Loop in Trace          
    do i=1,n
        if(i<=Twin_n) then
            Tn=0
            Area_Val=0.0
            do k=1,i+Twin_n
               Tn=Tn+1
               Area_Val=Area_Val+sqrt((N_Point(k+1)-N_Point(k))**2+t_step**2) 
            enddo
               
        elseif(i+Twin_n>=n) then
            Tn=0
            Area_Val=0.0
            do k=i-Twin_n+1,n-1
               Tn=Tn+1
               Area_Val=Area_Val+sqrt((N_Point(k+1)-N_Point(k))**2+t_step**2) 
            enddo

        else   
            Tn=0
            Area_Val=0.0
            do k=i-Twin_n,i+Twin_n
               Tn=Tn+1
               Area_Val=Area_Val+sqrt((N_Point(k+1)-N_Point(k))**2+t_step**2) 
            enddo
                
        endif
        
       TimeWinArcLen(i)=Area_Val/(Tn*t_step)
        
    enddo
    
!--------------------------------   
    
    endsubroutine
