# Supplementary material for: Quality evaluation of ground improvement by deep cement mixing piles via ground-penetrating radar
Source: Nat Commun. 2023 Jun 10;14:3448. doi: 10.1038/s41467-023-39236-4 (PMC10257722; doi:10.1038/s41467-023-39236-4)
Supplement: Supplementary file 5 — Source Data [file 41467_2023_39236_MOESM5_ESM.zip]

Archive with 9 entries (8 files):
- Source Date/
- Source Date/Line10(Original GPR data).sgy
- Source Date/Line10F(Fig4a).sgy
- Source Date/Line10F_AL(Fig5a).sgy
- Source Date/Line10F_PIACIP(Fig5b).sgy
- Source Date/Line10F_SIF(Fig5c).sgy
- Source Date/Line10F_SRS(Fig5d).sgy
- Source Date/Source Data (Fig4b) .xls
- Source Date/Source Data(Fig6b,d).xls
