# Supplementary material for: Quality evaluation of ground improvement by deep cement mixing piles via ground-penetrating radar
Source: Nat Commun. 2023 Jun 10;14:3448. doi: 10.1038/s41467-023-39236-4 (PMC10257722; doi:10.1038/s41467-023-39236-4)
Supplement: Supplementary file 5 — Source Data [file 41467_2023_39236_MOESM5_ESM.zip › Source Date/Source Data (Fig4b) .xls]

## Sheet: Sheet1
Figure 4b
Time (ns)	C1	C2	C3	C4
0	47.5345	-232.899	470.335	-88.7768
0.351	917.863	697.298	1243.68	761.499
0.702	1872.01	1707.67	2081.75	1680.62
1.053	2749.32	2622.33	2861.49	2517.34
1.404	3386.51	3268.11	3451.51	3121.73
1.755	3647.57	3507.47	3730.86	3369.52
2.106	3449.61	3264.53	3609.11	3182.02
2.457	2779.86	2539.54	3045.39	2539.96
2.808	1701.13	1410.47	2063.47	1490.55
3.159	344.749	22.2604	758.821	147.481
3.51	-1107.67	-1433.51	-706.435	-1317.69
3.861	-2451.14	-2745.79	-2123.17	-2694.22
4.212	-3488.96	-3714.97	-3268.88	-3761.67
4.563	-4064.74	-4184.08	-3950.45	-4328.08
4.914	-4089.75	-4066.55	-4047.34	-4270.62
5.265	-3560.97	-3365.46	-3544.35	-3569.1
5.616	-2565.87	-2179.45	-2543.89	-2321.75
5.967	-1271.83	-691.496	-1252.04	-735.093
6.318	99.5813	860.006	61.1112	913.296
6.669	1309.88	2223.96	1119.01	2332.47
7.02	2146.56	3184.62	1700.85	3281.78
7.371	2463.46	3603.73	1692.95	3623.15
7.722	2210.1	3445.94	1116.05	3346.59
8.073	1443.58	2780.47	121.028	2562.14
8.424	319.459	1758.8	-1046.31	1461.52
8.775	-937.251	575.119	-2102.72	262.977
9.126	-2075.5	-578.631	-2793.09	-842.49
9.477	-2867.24	-1550.25	-2947.91	-1727.05
9.828	-3151.86	-2247.59	-2519.05	-2335.18
10.179	-2866.76	-2638.81	-1586.14	-2667.83
10.53	-2057.79	-2736.59	-333.285	-2752.7
10.881	-867.67	-2575.89	996.597	-2615.77
11.232	494.628	-2195.41	2157.7	-2267.27
11.583	1796.59	-1630.14	2953.53	-1707.17
11.934	2827.61	-915.899	3273.49	-945.816
12.285	3437.5	-100.998	3106.46	-27.989
12.636	3560.26	743.683	2530.67	953.49
12.987	3218.98	1524.05	1684.9	1863.99
13.338	2511.92	2135.17	730.253	2553.95
13.689	1584.34	2483.95	-186.685	2898.01
14.04	593.509	2514.08	-960.207	2832.06
14.391	-324.355	2223.62	-1536.22	2374.04
14.742	-1077.45	1667.52	-1907.17	1620.22
15.093	-1627.31	943.677	-2095.61	717.9
15.444	-1982.56	167.17	-2133.55	-175.522
15.795	-2180.95	-557.935	-2045.12	-932.635
16.146	-2266.39	-1159.21	-1838.05	-1481.74
16.497	-2268.43	-1602.53	-1505.65	-1810.98
16.848	-2190.83	-1884.46	-1037.45	-1952.26
17.199	-2012.4	-2015.85	-433.404	-1953.86
17.55	-1699.33	-2005.56	283.978	-1853.89
17.901	-1224.31	-1852.21	1064.37	-1665.16
18.252	-585.724	-1547.42	1833.39	-1376.06
18.603	180.013	-1088.54	2504.38	-965.279
18.954	997.424	-493.65	2994.64	-422.407
19.305	1763.21	189.101	3241.63	234.94
19.656	2366.72	883.726	3214.65	954.847
20.007	2713.88	1500.59	2919.52	1657.91
20.358	2747.88	1957.67	2395.84	2254.12
20.709	2461.28	2200.68	1708.3	2663.18
21.06	1896.91	2214.26	934.736	2831.29
21.411	1138.23	2020.35	153.884	2739.37
21.762	292.659	1665.25	-564.982	2401.99
22.113	-527.336	1201.66	-1169.24	1859.19
22.464	-1221.03	673.768	-1626.67	1165.94
22.815	-1711.16	111.439	-1926.08	382.922
23.166	-1949.89	-464.855	-2075.43	-428.743
23.517	-1919.87	-1032.21	-2098.09	-1209.43
23.868	-1632.31	-1553.69	-2027.46	-1901.44
24.219	-1123.73	-1974.18	-1900.7	-2450.45
24.57	-452.171	-2227.69	-1751.7	-2809.47
24.921	307.416	-2254.49	-1604.62	-2945.14
25.272	1069.23	-2022.16	-1468.63	-2844.53
25.623	1744.97	-1541.63	-1335.6	-2519.85
25.974	2254.3	-871.305	-1181.37	-2008.82
26.325	2536.17	-106.366	-971.393	-1369.68
26.676	2558.83	643.796	-670.268	-671.641
27.027	2325.99	1282.39	-253.508	17.3329
27.378	1877.02	1747.18	280.945	642.105
27.729	1280.43	2020.32	904.727	1168.56
28.08	621.465	2123.54	1557.58	1586.26
28.431	-13.8164	2101.71	2154.22	1904.82
28.782	-554.431	2001.63	2599.38	2145.28
29.133	-956.676	1854.33	2808.17	2328.53
29.484	-1209.76	1666.96	2727.03	2464.71
29.835	-1333.6	1426.27	2349.32	2546.44
30.186	-1369.5	1111	1720.35	2548.71
30.537	-1366.46	707.308	929.474	2435.74
30.888	-1366.94	220.758	90.2822	2173.21
31.239	-1396.02	-319.695	-685.85	1742.26
31.59	-1457.17	-866.956	-1315.32	1150.74
31.941	-1535.21	-1367.77	-1759.11	437.502
32.292	-1605.29	-1776.63	-2025.62	-332.067
32.643	-1644.27	-2066.64	-2158.61	-1078.83
32.994	-1640.35	-2233.78	-2214.71	-1727.28
33.345	-1597.31	-2293.72	-2238.23	-2222.44
33.696	-1531.65	-2273.33	-2242.54	-2541
34.047	-1463.86	-2200.08	-2204.62	-2693.51
34.398	-1407.01	-2093.22	-2074.87	-2716.99
34.749	-1357.5	-1959.35	-1798.53	-2660.93
35.1	-1291.88	-1793.06	-1340.75	-2571.07
35.451	-1171.59	-1581.56	-705.824	-2476.39
35.802	-954.617	-1311.3	56.7889	-2382.73
36.153	-610.057	-973.99	862.198	-2274.46
36.504	-130.534	-570.483	1612.34	-2122.66
36.855	462.099	-111.584	2222.83	-1896.61
37.206	1119.92	383.644	2644.83	-1574.65
37.557	1779.87	891.124	2874.38	-1151.6
37.908	2378.55	1385.21	2946.22	-640.985
38.259	2865.74	1841.32	2914.91	-72.5888
38.61	3212.05	2237.27	2830.8	513.592
38.961	3408.87	2553.45	2719.82	1074.93
39.312	3461.75	2772.39	2574.55	1573.68
39.663	3380.85	2878.63	2359.6	1983.12
40.014	3173.22	2859.41	2028.88	2291.37
40.365	2840.44	2706.57	1547.95	2502.32
40.716	2382.55	2419.36	913.145	2633.27
41.067	1806.46	2007.32	160.274	2709.29
41.418	1134.59	1492.17	-640.24	2755.28
41.769	409.402	907.643	-1400.03	2787.38
42.12	-309.038	296.705	-2035.61	2806.17
42.471	-952.67	-293.771	-2489.64	2794.24
42.822	-1459.45	-819.87	-2743.96	2719.51
43.173	-1787.24	-1247.47	-2820.55	2544.26
43.524	-1923.03	-1557.32	-2770.82	2237.63
43.875	-1884.66	-1746.93	-2657.17	1787.75
44.226	-1714.73	-1828.87	-2533.09	1209.63
44.577	-1469.22	-1825.91	-2427.84	545.593
44.928	-1204.6	-1764.45	-2339.96	-142.266
45.279	-967.274	-1668.15	-2240.99	-785.654
45.63	-787.86	-1553.43	-2087.41	-1325.62
45.981	-680.579	-1427.77	-1836.77	-1725.27
46.332	-646.316	-1290.87	-1463.04	-1975.94
46.683	-676.936	-1137.86	-966.665	-2095.28
47.034	-758.73	-963.12	-376.774	-2118.73
47.385	-874.008	-763.428	254.859	-2087.49
47.736	-1001.21	-539.737	866.075	-2037.45
48.087	-1114.92	-297.329	1399.27	-1992.22
48.438	-1187.17	-44.8351	1814.76	-1961.73
48.789	-1190.88	207.163	2098.91	-1945.46
49.14	-1104.97	447.382	2264.76	-1937.94
49.491	-919.68	664.678	2345.17	-1933.25
49.842	-640.397	848.635	2380.46	-1926.82
50.193	-288.455	990.211	2404.25	-1913.72
50.544	101.588	1082.72	2431.84	-1885.16
50.895	487.476	1123.08	2454.61	-1825.35
51.246	826.088	1112.9	2442.3	-1711.36
51.597	1079.85	1058.86	2352.62	-1516.94
51.948	1221.38	971.909	2145.24	-1219.96
52.299	1235.96	865.18	1795.97	-810.973
52.65	1122.01	751.066	1306.76	-300.053
53.001	890.57	638.358	708.435	281.117
53.352	564.331	530.385	55.4524	883.339
53.703	176.597	424.853	-585.775	1449.64
54.054	-230.286	315.535	-1151.29	1928.16
54.405	-607.728	195.28	-1592.63	2284.5
54.756	-905.589	59.3583	-1884.99	2509.69
55.107	-1078.79	-91.9631	-2028.86	2621.06
55.458	-1094.91	-252.454	-2045.54	2655.49
55.809	-941.086	-410.817	-1968.83	2656.61
56.16	-628.12	-553.089	-1835.88	2659.68
56.511	-190.077	-665.727	-1679.88	2678.66
56.862	321.124	-738.417	-1526.08	2699.57
57.213	845.303	-765.86	-1391.11	2682.57
57.564	1325.48	-748.234	-1284.2	2572.72
57.915	1718.22	-690.46	-1208.97	2316.58
58.266	1999.88	-600.807	-1164.08	1880.11
58.617	2167.31	-489.395	-1142.85	1262.38
58.968	2232.76	-367.036	-1132.2	500.862
59.319	2215.2	-244.561	-1112.41	-333.904
59.67	2130.83	-132.487	-1058.78	-1153.11
60.021	1986.48	-40.7164	-945.78	-1870.03
60.372	1777.79	22.0243	-752.878	-2420.21
60.723	1492.94	49.1194	-470.673	-2775.3
61.074	1120.45	37.2628	-105.243	-2946.65
61.425	657.8	-12.4061	320.936	-2977.26
61.776	117.793	-93.626	772.223	-2924.78
62.127	-470.114	-195.14	1206.68	-2840.86
62.478	-1064.14	-301.772	1584.9	-2753.43
62.829	-1618.84	-396.359	1878.37	-2657.9
63.18	-2095.11	-462.216	2075.13	-2519.99
63.531	-2468.14	-485.668	2181.09	-2289.64
63.882	-2730.47	-458.155	2216.54	-1921.29
64.233	-2889.5	-377.497	2208.89	-1393.74
64.584	-2960.32	-248.102	2183.48	-722.927
64.935	-2956.99	-80.11	2155.23	37.2723
65.286	-2885.38	112.322	2123.31	806.611
65.637	-2740.4	313.221	2070.56	1499.11
65.988	-2508.54	507.05	1967.94	2046.02
66.339	-2174.71	680.62	1782.89	2413.51
66.69	-1731.01	824.385	1489.41	2609.17
67.041	-1184.03	932.999	1076.97	2675.02
67.392	-558.36	1005.22	555.697	2669.41
67.743	105.259	1043.28	-43.8181	2644.08
68.094	756.465	1052.01	-676.054	2624.13
68.445	1344.8	1037.78	-1290.07	2598.2
68.796	1829.53	1007.43	-1840.14	2522.19
69.147	2187.2	967.247	-2294.56	2335.51
69.498	2415.18	921.872	-2639.86	1984.28
69.849	2530.4	873.376	-2879.53	1443.41
70.2	2563.73	820.511	-3027.77	730.023
70.551	2551.33	758.38	-3100.53	-96.7365
70.902	2525.01	678.72	-3106.98	-949.28
71.253	2503.54	570.906	-3044.34	-1734.08
71.604	2487.13	423.644	-2897.98	-2375.33
71.955	2456.47	227.139	-2646.87	-2831.94
72.306	2376.95	-24.6069	-2272.61	-3102.27
72.657	2207.48	-331.749	-1769.18	-3215.85
73.008	1911.93	-687.175	-1150.12	-3215.59
73.359	1470.55	-1075.92	-450.568	-3137.5
73.71	888.054	-1475.57	276.8	-2995.7
74.061	195.802	-1857.61	971.154	-2778.11
74.412	-552.828	-2189.75	1575.73	-2454.37
74.763	-1293.05	-2439.04	2049.59	-1992.71
75.114	-1962.26	-2575.63	2375.71	-1379.34
75.465	-2512.69	-2576.84	2562.99	-632.693
75.816	-2919.32	-2430.88	2641.68	193.134
76.167	-3180.7	-2139.72	2653.3	1017.61
76.518	-3312.83	-1720.14	2637.79	1752.92
76.869	-3338.63	-1202.6	2621.26	2326.82
77.22	-3276.74	-627.647	2607.95	2701.22
77.571	-3134.01	-40.4773	2578.59	2880.54
77.922	-2904.19	515.415	2495.76	2906.62
78.273	-2573.14	1004.04	2315.11	2842.25
78.624	-2128.49	1400.83	1999.19	2748.61
78.975	-1570.02	1693.83	1530.16	2664.44
79.326	-916.666	1882.03	917.645	2593.67
79.677	-207.586	1971.63	199.422	2505.58
80.028	503.446	1971.76	-565.456	2347.13
80.379	1158.55	1890.93	-1309.01	2063.28
80.73	1707.92	1735.77	-1968.61	1618.23
81.081	2120.13	1511.93	-2498.93	1010.78
81.432	2387.51	1227.05	-2878.13	278.536
81.783	2525.61	894.005	-3106.8	-509.886
82.134	2567.14	533.192	-3200.6	-1272.18
82.485	2552.37	172.514	-3179.56	-1933.23
82.836	2518.59	-155.391	-3058.29	-2442.89
83.187	2490.99	-418.062	-2840.68	-2785.1
83.538	2476.95	-589.001	-2521.08	-2976.01
83.889	2464.58	-652.662	-2091.33	-3052.31
84.24	2425.71	-607.292	-1550.83	-3054.19
84.591	2322.51	-464.917	-915.418	-3009.24
84.942	2116.75	-248.682	-221.159	-2922.46
85.293	1779.62	11.5223	478.995	-2775.91
85.644	1300.25	283.853	1125.29	-2537.57
85.995	690.66	538.549	1664.88	-2176.17
86.346	-14.1249	750.52	2064.64	-1676.67
86.697	-761.471	900.414	2318.56	-1050.88
87.048	-1490.84	974.652	2447.03	-339.627
87.399	-2145.46	965.078	2488	394.312
87.75	-2682.82	868.813	2482.71	1080.29
88.101	-3080.71	688.491	2460.91	1656.28
88.452	-3337.33	432.685	2430.31	2082.76
88.803	-3465.26	116.023	2373.95	2349.75
89.154	-3481.78	-241.472	2256.25	2475.49
89.505	-3399.08	-616.056	2035.76	2497.53
89.856	-3218.15	-982.794	1680.34	2459.54
90.207	-2928.85	-1318.4	1179.71	2398.09
90.558	-2516.39	-1603.7	551.428	2333.3
90.909	-1972.01	-1825.08	-161.424	2265.52
91.26	-1303.77	-1974.67	-899.727	2178.53
91.611	-543.222	-2049.32	-1601.52	2047.32
91.962	255.401	-2048.97	-2214.43	1847.7
92.313	1023.85	-1975.08	-2703.53	1564.73
92.664	1694.31	-1829.64	-3052.49	1197.65
93.015	2215.28	-1615.23	-3258.82	760.505
93.366	2563.7	-1335.94	-3325.95	278.796
93.717	2749.15	-998.681	-3255.85	-216.282
94.068	2808.72	-614.381	-3045.85	-694.177
94.419	2793.61	-198.285	-2690.94	-1130.16
94.77	2751.85	230.824	-2190.73	-1508.19
95.121	2712.33	652.504	-1558.1	-1821.16
95.472	2675.36	1047.14	-825.281	-2068.82
95.823	2612.74	1398.4	-44.2322	-2254.31
96.174	2477.34	1694.88	720.25	-2380.44
96.525	2219.23	1930.57	1403.14	-2446.8
96.876	1803.33	2103.88	1953.74	-2448.57
97.227	1223.03	2215.67	2347.29	-2377.31
97.578	505.557	2266.92	2589.23	-2223.81
97.929	-292.507	2256.72	2710.29	-1981.94
98.28	-1097.98	2181.49	2753.58	-1652.68
98.631	-1838.08	2035.56	2757.77	-1246.9
98.982	-2456.15	1813.19	2742.19	-785.918
99.333	-2921.43	1511.38	2698.99	-299.452
99.684	-3230	1132.85	2595.47	178.865
100.035	-3397.31	688.127	2385.89	617.19
100.386	-3445.49	196.276	2029.05	990.94
100.737	-3390.47	-316.096	1505.53	1286.47
101.088	-3233.79	-817.401	828.68	1501.88
101.439	-2962.44	-1274.65	45.4998	1644.88
101.79	-2556.74	-1657.32	-772.939	1728.26
102.141	-2003.36	-1940.8	-1548.33	1764.64
102.492	-1308.46	-2108.83	-2213.46	1762.1
102.843	-505.54	-2154.65	-2726.05	1721.97
103.194	345.684	-2080.89	-3073.54	1639.4
103.545	1169.74	-1898.44	-3268.12	1506.43
103.896	1892.3	-1624.7	-3334.25	1316.29
104.247	2457.91	-1281.46	-3294.2	1067.55
104.598	2842.62	-892.928	-3157.03	766.755
104.949	3056.86	-483.968	-2915.65	428.931
105.3	3137.52	-78.6466	-2552.71	75.7582
105.651	3131.95	300.818	-2053.11	-267.704
106.002	3079.33	634.813	-1417.87	-576.822
106.353	2996.17	906.872	-673.63	-830.695
106.704	2870.89	1104.08	126.507	-1014.31
107.055	2669.6	1217.46	911.942	-1119.35
107.406	2350.79	1242.28	1610.72	-1143.87
107.757	1883.87	1178.41	2167.51	-1091.34
108.108	1264.73	1030.5	2557.04	-969.458
108.459	522.89	807.931	2788.22	-789.093
108.81	-282.333	524.489	2897.15	-563.425
109.161	-1075.28	197.705	2931.37	-307.288
109.512	-1782.41	-152.089	2930.78	-36.5937
109.863	-2349.44	-502.831	2911.78	232.211
110.214	-2751.65	-831.821	2860.62	482.665
110.565	-2994.35	-1116.76	2738.04	698.796
110.916	-3104.11	-1336.78	2494.07	865.658
111.267	-3114.5	-1473.58	2087.72	969.973
111.618	-3051.89	-1512.79	1504.79	1001.02
111.969	-2926.26	-1445.56	767.69	951.734
112.32	-2730.16	-1270.23	-66.2004	819.996
112.671	-2445.51	-993.566	-917.085	609.636
113.022	-2055.19	-631.141	-1701.93	330.904
113.373	-1554.9	-206.388	-2353.87	-0.0262485
113.724	-960.594	251.801	-2835.56	-362.573
114.075	-308.877	712.603	-3142.49	-734.014
114.426	349.738	1147.14	-3295.9	-1091.94
114.777	962.162	1531.69	-3328.62	-1416.16
115.128	1484.64	1849.43	-3269.47	-1689.62
115.479	1891.22	2090.11	-3131.89	-1898.12
115.83	2176.14	2248.07	-2910.94	-2029.28
116.181	2349.91	2319.39	-2589.14	-2071.62
116.532	2430.98	2299.54	-2148.66	-2014.45
116.883	2436.25	2182.56	-1584.67	-1849.28
117.234	2374.12	1962.46	-914.813	-1572.5
117.585	2242.29	1636.57	-180.764	-1188.58
117.936	2030.87	1209.59	558.611	-712.57
118.287	1729.38	696.823	1240.37	-170.513
118.638	1334.98	125.127	1812.24	402.726
118.989	858.712	-469.284	2243.99	968.195
119.34	327.771	-1045.82	2531.72	1488.91
119.691	-217.097	-1566.02	2694.03	1935.55
120.042	-728.184	-1999.58	2761.72	2289.96
120.393	-1159.33	-2328.17	2764.94	2545.55
120.744	-1473.86	-2545.86	2722.32	2704.43
121.095	-1650	-2656.35	2635.61	2772.52
121.446	-1682.61	-2668.02	2491.26	2754.54
121.797	-1581.52	-2589.08	2267.88	2650.72
122.148	-1367.59	-2424.33	1946.58	2456.61
122.499	-1068.06	-2174.93	1520.48	2166.02
122.85	-712.492	-1841.1	1000.29	1776.05
123.201	-330.248	-1426.39	414.31	1292.26
123.552	50.7032	-941.907	-196.739	732.141
123.903	404.045	-408.394	-787.904	125.225
124.254	705.358	144.737	-1318.59	-490.149
124.605	932.945	683.416	-1758.92	-1072.69
124.956	1069.41	1174.68	-2092.52	-1584.82
125.307	1103.65	1592.32	-2315.47	-1998.25
125.658	1032.64	1920.42	-2432.73	-2296.99
126.009	862.209	2153.93	-2453.67	-2477.33
126.36	606.523	2296.01	-2388.35	-2545.2
126.711	286.302	2353.52	-2245.64	-2512.34
127.062	-73.7832	2332.42	-2033.23	-2392.43
127.413	-447.728	2234.83	-1759.13	-2198.7
127.764	-810.207	2058.83	-1433.39	-1943.12
128.115	-1137.64	1801.02	-1069.33	-1637.14
128.466	-1408.49	1460.82	-683.599	-1293.13
128.817	-1603.28	1044.7	-294.977	-925.48
129.168	-1704.98	568.85	77.5725	-550.873
129.519	-1700.27	59.0664	417.086	-187.348
129.87	-1581.56	-452.136	710.365	147.469
130.221	-1349.41	-930.366	948.957	438.395
130.572	-1014.25	-1344.66	1129.28	674.352
130.923	-596.758	-1671.75	1252.03	849.222
131.274	-126.147	-1898.16	1321.19	961.802
131.625	363.433	-2020	1342.93	1015.08
131.976	837.566	-2040.8	1324.57	1015.21
132.327	1266.1	-1968.58	1273.79	970.531
132.678	1626.26	-1813.19	1198.02	890.871
133.029	1903.51	-1584.85	1103.99	787.132
133.38	2090.22	-1293.93	997.463	670.97
133.731	2182.8	-951.928	883.049	554.391
134.082	2178.82	-572.498	764.141	449.111
134.433	2075.35	-172.154	642.98	365.666
134.784	1869.4	230.155	520.795	312.422
135.135	1560.46	614.506	398.032	294.669
135.486	1154.09	962.151	274.601	314.051
135.837	665.109	1257.66	150.147	368.427
136.188	118.796	1490.38	24.3087	452.203
136.539	-450.761	1654.76	-103.041	557.014
136.89	-1004.98	1749.55	-231.563	672.596
137.241	-1506.64	1776.22	-360.276	787.667
137.592	-1925.49	1737.13	-487.428	890.687
137.943	-2241.85	1634.33	-610.469	970.448
138.294	-2447.13	1469.15	-726.108	1016.54
138.645	-2541.48	1242.9	-830.467	1019.75
138.996	-2529.59	958.306	-919.277	972.568
139.347	-2416.59	621.123	-988.09	869.735
139.698	-2205.62	241.417	-1032.47	708.954
140.049	-1898.22	-166.088	-1048.17	491.56
140.4	-1497.17	-582.718	-1031.35	222.999
140.751	-1010.62	-987.514	-978.806	-87.0734
141.102	-455.548	-1359.39	-888.423	-425.231
141.453	141.051	-1679.25	-759.598	-775.29
141.804	744.261	-1931.53	-593.795	-1119.77
142.155	1316.11	-2104.91	-394.983	-1441.52
142.506	1821.79	-2192.18	-169.878	-1725.26
142.857	2235.28	-2189.59	72.1438	-1958.51
143.208	2542.32	-2096.12	319.484	-2132.05
143.559	2740.05	-1913.12	559.097	-2239.56
143.91	2833.48	-1644.52	777.481	-2276.94
144.261	2830.33	-1297.67	961.739	-2241.56
144.612	2736.29	-884.214	1100.58	-2131.83
144.963	2552.49	-420.73	1185.11	-1947.33
145.314	2276.18	71.4829	1209.49	-1689.64
145.665	1904.31	567.716	1171.23	-1363.4
146.016	1438.63	1042.12	1071.41	-977.409
146.367	890.272	1470.5	914.638	-545.175
146.718	281.938	1832.95	708.827	-84.521
147.069	-353.206	2115.55	464.804	383.749
147.42	-975.893	2310.91	195.69	837.97
147.771	-1547.03	2417.13	-83.898	1258.02
148.122	-2034.01	2435.99	-358.757	1627.45
148.473	-2415.22	2370.75	-614.034	1934.73
148.824	-2681.55	2224.54	-836.075	2173.52
149.175	-2834.76	1999.84	-1013.11	2341.73
149.526	-2883.59	1699.33	-1135.76	2440.01
149.877	-2839.2	1327.62	-1197.33	2470.05
150.228	-2711.31	893.467	-1194.05	2433.17
150.579	-2506.49	411.237	-1125.25	2329.89
150.93	-2228.65	-98.7308	-993.471	2160.23
151.281	-1881.29	-611.445	-804.544	1924.91
151.632	-1470.49	-1099.95	-567.534	1626.78
151.983	-1007.34	-1538.73	-294.396	1272.14
152.334	-508.881	-1906.95	0.628574	871.438
152.685	2.81222	-2190.57	301.926	439.141
153.036	502.991	-2382.88	593.576	-7.26606
153.387	967.399	-2483.41	860.427	-448.861
153.738	1375.23	-2495.69	1088.99	-867.09
154.089	1711.14	-2424.71	1268.02	-1245.38
154.44	1965.99	-2275.06	1388.77	-1570.24
154.791	2136.29	-2050.27	1445.04	-1831.73
155.142	2222.97	-1753.57	1433.09	-2023.29
155.493	2229.98	-1389.72	1351.71	-2141.2
155.844	2163.13	-967.103	1202.45	-2183.95
156.195	2029.66	-499.245	989.999	-2151.73
156.546	1838.19	-5.00201	722.554	-2046.2
156.897	1599.04	492.726	411.959	-1870.68
157.248	1324.28	969.518	73.3662	-1630.59
157.599	1027.44	1402.43	-275.679	-1333.9
157.95	722.583	1772.57	-616.664	-991.483
158.301	423.037	2066.58	-931.809	-617.181
158.652	140.015	2276.55	-1205.67	-227.364
159.003	-118.454	2398.86	-1426.29	159.899
159.354	-347.956	2432.28	-1585.66	526.035
159.705	-547.358	2376.56	-1679.45	853.365
160.056	-717.804	2231.83	-1706.18	1126.49
160.407	-861.333	1999.38	-1666.28	1333.48
160.758	-979.534	1683.43	-1561.27	1466.71
161.109	-1072.63	1293.21	-1393.57	1523.21
161.46	-1139.25	844.333	-1166.79	1504.48
161.811	-1176.85	358.959	-886.599	1415.96
162.162	-1182.72	-135.826	-561.521	1266.14
162.513	-1155.11	-610.973	-203.525	1065.6
162.864	-1094.16	-1039.11	172.122	826.145
163.215	-1002.34	-1397.89	547.735	560.161
163.566	-884.24	-1672.16	904.733	280.272
163.917	-745.882	-1854.52	1225.41	-0.776872
164.268	-593.774	-1944.44	1494.55	-270.15
164.619	-434.036	-1946.35	1700.43	-515.054
164.97	-271.893	-1867.58	1835.23	-723.124
165.321	-111.631	-1716.81	1894.7	-883.131
165.672	43.0521	-1503.47	1877.59	-985.944
166.023	188.518	-1237.98	1785.05	-1025.56
166.374	320.796	-932.402	1620.37	-999.939
166.725	435.539	-600.99	1389.1	-911.449
167.076	528.411	-260.092	1099.52	-766.698
167.427	595.804	72.7447	762.957	-575.826
167.778	635.629	380.327	393.834	-351.383
168.129	647.898	647.578	9.09953	-107.048
168.48	634.852	862.996	-372.964	143.536
168.831	600.577	1019.42	-734.311	387.579
169.182	550.202	1114	-1058.74	613.564
169.533	488.936	1147.44	-1333.11	811.303
169.884	421.216	1123.11	-1548.03	971.82
170.235	350.203	1046.09	-1697.74	1087.26
170.586	277.707	922.689	-1779.67	1150.98
170.937	204.466	760.394	-1793.69	1157.9
171.288	130.624	567.968	-1741.55	1105.05
171.639	56.1797	355.58	-1626.64	992.105
171.99	-18.7164	134.635	-1454.08	821.876
172.341	-93.6691	-82.8012	-1230.94	600.437
172.692	-168.072	-284.865	-966.484	336.943
173.043	-241.149	-460.87	-671.937	43.1367
173.394	-311.885	-602.107	-359.976	-267.346
173.745	-378.834	-702.295	-43.7903	-579.731
174.096	-439.856	-757.65	263.967	-878.829
174.447	-491.926	-766.658	552.11	-1149.66
174.798	-531.174	-729.775	811.504	-1378.02
175.149	-553.225	-649.199	1035.22	-1551.05
175.5	-553.827	-528.843	1218.31	-1657.87
175.851	-529.62	-374.439	1357.37	-1690.29
176.202	-478.854	-193.648	1450.14	-1643.53
176.553	-401.853	4.00902	1495.23	-1516.88
176.904	-301.095	207.525	1492.1	-1314.05
177.255	-180.919	405.11	1441.22	-1043.23
177.606	-46.9574	585.113	1344.34	-716.566
177.957	94.537	736.984	1204.64	-349.364
178.308	237.282	852.07	1026.8	41.0774
178.659	375.368	924.121	816.862	436.66
179.01	503.452	949.466	582.027	819.562
179.361	616.801	926.929	330.37	1173.04
179.712	711.292	857.62	70.573	1481.93
180.063	783.47	744.722	-188.302	1732.88
180.414	830.684	593.358	-437.053	1914.52
180.765	851.287	410.512	-666.613	2017.68
181.116	844.792	204.935	-868.406	2035.81
181.467	811.901	-13.0832	-1034.79	1965.57
181.818	754.34	-232.179	-1159.49	1807.58
182.169	674.51	-440.615	-1238.07	1566.92
182.52	575.052	-627.174	-1268.17	1253.46
182.871	458.446	-782.097	-1249.6	881.514
183.222	326.798	-897.9	-1184.28	469.078
183.573	181.869	-969.921	-1076	36.4843
183.924	25.3666	-996.51	-930.092	-395.13
184.275	-140.607	-978.862	-753.094	-805.388
184.626	-313.1	-920.568	-552.479	-1175.97
184.977	-487.997	-827.03	-336.405	-1491.5
185.328	-659.973	-704.856	-113.489	-1740.05
185.679	-822.748	-561.366	107.42	-1913.21
186.03	-969.576	-404.234	317.521	-2006.09
186.381	-1093.86	-241.263	508.391	-2017.08
186.732	-1189.72	-80.2033	672.361	-1947.87
187.083	-1252.45	71.4521	802.883	-1803.25
187.434	-1278.72	206.779	894.865	-1591.04
187.785	-1266.56	319.832	944.911	-1321.78
188.136	-1215.22	406.127	951.461	-1008.19
188.487	-1125.07	463.071	914.817	-664.518
188.838	-997.438	490.25	837.078	-305.625
189.189	-834.664	489.466	722.006	53.8478
189.54	-640.207	464.492	574.841	400.218
189.891	-418.803	420.569	402.091	721.286
190.242	-176.565	363.763	211.307	1006.62
190.593	79.061	300.297	10.8259	1247.67
190.944	339.516	235.988	-190.505	1437.78
191.295	595.537	175.877	-383.638	1572.19
191.646	837.668	124.053	-559.677	1648.06
191.997	1056.82	83.6424	-710.24	1664.56
192.348	1244.72	56.8523	-827.848	1622.85
192.699	1394.35	45.0095	-906.289	1526.1
193.05	1500.06	48.5248	-940.941	1379.27
193.401	1557.78	66.7986	-929.028	1188.85
193.752	1565.01	98.1162	-869.799	962.513
194.103	1520.88	139.619	-764.598	708.799
194.454	1426.27	187.415	-616.855	436.854
194.805	1283.86	236.859	-431.977	156.243
195.156	1098.24	282.976	-217.174	-123.192
195.507	875.955	320.942	18.7987	-391.511
195.858	625.314	346.53	265.947	-638.952
196.209	356.089	356.429	513.407	-856.35
196.56	78.9796	348.404	749.869	-1035.67
196.911	-195.043	321.286	964.036	-1170.55
197.262	-455.447	274.884	1145.12	-1256.78
197.613	-692.795	209.859	1283.34	-1292.57
197.964	-899.24	127.653	1370.46	-1278.58
198.315	-1068.81	30.479	1400.22	-1217.69
198.666	-1197.48	-78.6308	1368.8	-1114.57
199.017	-1282.98	-195.798	1275.12	-975.263
199.368	-1324.61	-316.334	1121.11	-806.707
199.719	-1322.89	-434.903	911.701	-616.414
200.07	-1279.33	-545.808	654.757	-412.226
200.421	-1196.29	-643.381	360.701	-202.151
200.772	-1076.97	-722.391	41.9926	5.81443
201.123	-925.429	-778.424	-287.572	203.905
201.474	-746.703	-808.156	-613.657	384.875
201.825	-546.846	-809.52	-922.2	542.337
202.176	-332.898	-781.755	-1200.15	671.069
202.527	-112.713	-725.396	-1436.06	767.253
202.878	105.328	-642.216	-1620.53	828.581
203.229	312.716	-535.15	-1746.42	854.241
203.58	501.257	-408.208	-1809.01	844.803
203.931	663.51	-266.34	-1805.95	802.057
204.282	793.169	-115.243	-1737.29	728.864
204.633	885.36	38.9126	-1605.39	629.033
204.984	936.837	189.81	-1414.83	507.226
205.335	946.097	331.355	-1172.34	368.842
205.686	913.438	458.021	-886.564	219.876
206.037	840.981	565.136	-567.787	66.7034
206.388	732.658	649.083	-227.559	-84.1749
206.739	594.169	707.408	121.782	-226.414
207.09	432.855	738.852	467.615	-354.074
207.441	257.455	743.338	797.543	-461.812
207.792	77.7083	721.926	1099.85	-545.026
208.143	-96.2119	676.759	1363.91	-599.954
208.494	-254.408	610.972	1580.51	-623.794
208.845	-388.038	528.562	1742.13	-614.858
209.196	-490.07	434.187	1843.15	-572.776
209.547	-555.902	332.906	1880.07	-498.697
209.898	-583.735	229.862	1851.66	-395.439
210.249	-574.655	129.953	1759.04	-267.495
210.6	-532.409	37.5167	1605.74	-120.878
210.951	-462.903	-43.9135	1397.61	37.2026
211.302	-373.53	-111.781	1142.7	198.783
211.653	-272.394	-164.587	850.928	355.598
212.004	-167.55	-201.895	533.706	499.48
212.355	-66.3271	-224.263	203.44	622.66
212.706	25.2188	-233.132	-127.026	717.966
213.057	102.681	-230.654	-445.008	779.001
213.408	163.502	-219.488	-738.541	800.364
213.759	206.986	-202.559	-996.899	777.987
214.11	234.124	-182.801	-1211.01	709.581
214.461	247.261	-162.912	-1373.74	595.128
214.812	249.622	-145.157	-1480.12	437.318
215.163	244.784	-131.232	-1527.43	241.769
215.514	236.152	-122.214	-1515.22	16.9598
215.865	226.54	-118.584	-1445.36	-226.18
216.216	217.914	-120.292	-1322	-474.963
216.567	211.333	-126.844	-1151.56	-715.817
216.918	207.056	-137.38	-942.562	-935.197
217.269	204.77	-150.738	-705.402	-1120.42
217.62	203.839	-165.512	-451.95	-1260.36
217.971	203.5	-180.127	-194.944	-1345.93
218.322	202.971	-192.957	52.7446	-1370.51
218.673	201.444	-202.474	278.929	-1330.2
219.024	198.017	-207.429	472.908	-1224.02
219.375	191.615	-207.009	626.151	-1054.09
219.726	180.965	-200.94	732.785	-825.656
220.077	164.636	-189.482	789.841	-546.944
220.428	141.153	-173.331	797.27	-228.906
220.779	109.138	-153.422	757.761	115.294
221.13	67.4442	-130.712	676.413	470.919
221.481	15.2424	-105.972	560.341	822.402
221.832	-47.9304	-79.6693	418.226	1154.11
222.183	-122.141	-51.9363	259.855	1451.05
222.534	-206.997	-22.6435	95.6441	1699.52
222.885	-301.525	8.47279	-63.8474	1887.66
223.236	-403.978	41.6682	-208.412	2005.86
223.587	-511.614	77.0762	-328.684	2047.14
223.938	-620.516	114.648	-416.608	2007.44
224.289	-725.538	154.143	-465.84	1885.85
224.64	-820.438	195.15	-472.093	1684.67
224.991	-898.228	237.115	-433.381	1409.51
225.342	-951.708	279.341	-350.168	1069.12
225.693	-974.114	320.96	-225.416	675.176
226.044	-959.768	360.885	-64.5231	241.915
226.395	-904.652	397.755	124.85	-214.392
226.746	-806.819	429.924	333.077	-676.078
227.097	-666.62	455.5	548.976	-1124.82
227.448	-486.762	472.444	760.32	-1542.45
227.799	-272.22	478.732	954.422	-1911.78
228.15	-30.0415	472.538	1118.75	-2217.36
228.501	230.926	452.415	1241.57	-2446.17
228.852	500.392	417.425	1312.51	-2588.15
229.203	767.058	367.217	1323.17	-2636.59
229.554	1019.15	302.024	1267.62	-2588.37
229.905	1245.06	222.608	1142.85	-2444.1
230.256	1433.98	130.19	949.254	-2208.1
230.607	1576.64	26.3778	690.819	-1888.34
230.958	1665.83	-86.8476	375.302	-1496.24
231.309	1696.9	-207.104	14.0722	-1046.33
231.66	1667.96	-331.532	-378.286	-555.701
232.011	1579.88	-456.708	-784.67	-43.3122
232.362	1436.04	-578.604	-1186.37	470.896
232.713	1241.99	-692.616	-1564.14	966.971
233.064	1004.9	-793.706	-1899.25	1425.92
233.415	733.137	-876.647	-2174.5	1830.62
233.766	435.849	-936.339	-2375.01	2166.52
234.117	122.643	-968.155	-2488.9	2422.2
234.468	-196.587	-968.259	-2507.71	2589.69
234.819	-511.768	-933.862	-2426.82	2664.71
235.17	-812.734	-863.407	-2245.69	2646.66
235.521	-1089.35	-756.692	-1968.06	2538.62
235.872	-1331.71	-614.962	-1602.05	2347.16
236.223	-1530.52	-440.989	-1160.1	2082.04
236.574	-1677.54	-239.149	-658.574	1755.74
236.925	-1766.13	-15.4561	-117.201	1382.85
237.276	-1791.87	222.474	441.907	979.265
237.627	-1752.96	465.601	995.396	561.332
237.978	-1650.64	703.813	1519.94	145.001
238.329	-1489.25	926.441	1993.48	-254.962
238.68	-1276.1	1122.91	2396.36	-625.597
239.031	-1021.09	1283.44	2712.19	-956.176
239.382	-736.14	1399.63	2928.47	-1238.43
239.733	-434.449	1465.02	3037.02	-1466.62
240.084	-129.746	1475.32	3034.14	-1637.4
240.435	164.48	1428.53	2920.72	-1749.72
240.786	435.695	1324.94	2702.15	-1804.54
241.137	672.943	1166.97	2388.1	-1804.61
241.488	867.386	959.12	1992.13	-1754.25
241.839	1012.72	707.843	1531.13	-1659.09
242.19	1105.5	421.541	1024.52	-1525.88
242.541	1145.26	110.46	493.291	-1362.26
242.892	1134.5	-213.479	-41.0875	-1176.44
243.243	1078.42	-537.054	-557.742	-976.942
243.594	984.431	-846.304	-1037.41	-772.139
243.945	861.489	-1127.29	-1463.26	-569.855
244.296	719.301	-1366.94	-1821.55	-376.895
244.647	567.517	-1553.97	-2102	-198.681
244.998	415.021	-1679.55	-2297.99	-39.0015
245.349	269.398	-1737.87	-2406.65	100.044
245.7	136.64	-1726.38	-2428.7	217.908
246.051	21.0596	-1645.78	-2368.32	315.3
246.402	-74.6185	-1499.82	-2232.88	393.809
246.753	-149.082	-1294.93	-2032.45	455.54
247.104	-202.228	-1039.9	-1779.4	502.835
247.455	-234.989	-745.463	-1487.65	538.122
247.806	-249.168	-423.909	-1172.03	563.878
248.157	-247.284	-88.667	-847.39	582.664
248.508	-232.369	246.201	-527.863	597.14
248.859	-207.719	566.615	-226.103	610.022
249.21	-176.61	859.19	47.3301	623.932
249.561	-142.024	1111.98	284.423	641.163
249.912	-106.455	1315.15	479.98	663.403
250.263	-71.8469	1461.51	631.689	691.476
250.614	-39.6588	1546.77	740.007	725.164
250.965	-11.0396	1569.5	807.881	763.13
251.316	12.9858	1530.96	840.321	802.963
251.667	31.4026	1434.66	843.88	841.316
252.018	43.2319	1286.02	826.08	874.125
252.369	47.7076	1092.03	794.823	896.869
252.72	44.5527	861.066	757.839	904.876
253.071	34.2458	602.76	722.194	893.641
253.422	18.1616	327.911	693.896	859.157
253.773	-1.50523	48.2359	677.576	798.224
254.124	-22.0567	-224.034	676.268	708.719
254.475	-40.7903	-476.79	691.245	589.783
254.826	-55.5553	-698.826	721.929	441.918
255.177	-65.2124	-880.648	765.871	266.992
255.528	-69.8637	-1015.16	818.819	68.1617
255.879	-70.786	-1098.08	874.904	-150.239
256.23	-70.0837	-1128.09	926.964	-382.835
256.581	-70.1676	-1106.62	967.011	-623.34
256.932	-73.2078	-1037.44	986.83	-864.686
257.283	-80.7128	-926.212	978.648	-1099.19
257.634	-93.3415	-779.994	935.829	-1318.75
257.985	-110.97	-606.891	853.491	-1515.12
258.336	-132.954	-415.764	729.008	-1680.24
258.687	-158.473	-215.982	562.315	-1806.58
259.038	-186.805	-17.1462	356.02	-1887.56
259.389	-217.429	171.298	115.307	-1917.81
259.74	-249.926	340.538	-152.331	-1893.51
260.091	-283.693	482.932	-437.51	-1812.56
260.442	-317.599	592.511	-729.462	-1674.79
260.793	-349.716	665.347	-1016.61	-1482.08
261.144	-377.234	699.734	-1287.15	-1238.46
261.495	-396.627	696.139	-1529.67	-950.052
261.846	-404.053	656.986	-1733.65	-625.064
262.197	-395.896	586.314	-1889.98	-273.495
262.548	-369.297	489.404	-1991.43	93.2345
262.899	-322.584	372.416	-2032.9	462.794
263.25	-255.469	242.047	-2011.77	822.543
263.601	-169.032	105.216	-1927.95	1160.14
263.952	-65.5185	-31.2611	-1783.95	1464.1
264.303	51.9538	-161.013	-1584.71	1724.24
264.654	179.671	-278.442	-1337.31	1932.05
265.005	313.533	-379.014	-1050.59	2080.89
265.356	449.163	-459.434	-734.568	2166.24
265.707	581.957	-517.697	-399.93	2185.76
266.058	707.11	-552.98	-57.4477	2139.38
266.409	819.703	-565.446	282.456	2029.39
266.76	914.844	-556.007	610.02	1860.31
267.111	987.891	-526.125	916.324	1638.77
267.462	1034.71	-477.699	1193.35	1373.23
267.813	1051.94	-413.03	1434.03	1073.61
268.164	1037.18	-334.841	1632.27	750.798
268.515	989.241	-246.261	1783.12	416.243
268.866	908.168	-150.745	1882.95	81.4428
269.217	795.393	-51.8849	1929.75	-242.478
269.568	653.728	46.8454	1923.29	-545.179
269.919	487.332	142.358	1865.31	-817.486
270.27	301.568	232.144	1759.38	-1051.74
270.621	102.75	314.329	1610.69	-1242.1
270.972	-102.224	387.59	1425.6	-1384.79
271.323	-306.305	450.963	1211.22	-1478.19
271.674	-502.724	503.622	974.875	-1522.88
272.025	-685.342	544.729	723.792	-1521.43
272.376	-848.857	573.397	464.848	-1478.21
272.727	-988.866	588.795	204.49	-1398.93
273.078	-1101.79	590.34	-51.2452	-1290.29
273.429	-1184.8	577.886	-296.688	-1159.55
273.78	-1235.72	551.845	-526.503	-1014.05
274.131	-1253.12	513.162	-735.721	-860.846
274.482	-1236.45	463.166	-919.853	-706.281
274.833	-1186.26	403.325	-1075.06	-555.644
275.184	-1104.36	335.009	-1198.36	-412.88
275.535	-993.911	259.335	-1287.82	-280.418
275.886	-859.293	177.142	-1342.68	-159.152
276.237	-705.817	89.1073	-1363.44	-48.6069
276.588	-539.328	-4.04972	-1351.72	52.7358
276.939	-365.775	-101.351	-1310.13	147.004
277.29	-190.846	-201.398	-1241.92	236.461
277.641	-19.703	-302.314	-1150.68	323.102
277.992	143.158	-401.784	-1040.01	408.358
278.343	293.975	-497.176	-913.208	492.956
278.694	429.755	-585.672	-773.269	576.904
279.045	548.311	-664.381	-622.874	659.546
279.396	648.299	-730.42	-464.602	739.63
279.747	729.222	-780.965	-301.185	815.331
280.098	791.347	-813.327	-135.72	884.241
280.449	835.53	-825.08	28.2233	943.341
280.8	862.926	-814.252	186.668	989.034
281.151	874.684	-779.573	335.456	1017.28
281.502	871.685	-720.708	470.564	1023.9
281.853	854.426	-638.43	588.442	1005
282.204	823.086	-534.656	686.28	957.479
282.555	777.755	-412.349	762.151	879.536
282.906	718.74	-275.29	815.044	771.053
283.257	646.838	-127.782	844.813	633.784
283.608	563.471	25.6288	852.104	471.343
283.959	470.639	180.371	838.298	288.966
284.31	370.719	331.962	805.483	93.156
284.661	266.192	476.041	756.408	-108.761
285.012	159.435	608.369	694.382	-309.065
285.363	52.6412	724.847	623.085	-500.034
285.714	-52.0883	821.608	546.269	-674.28
286.065	-152.544	895.174	467.432	-825.049
286.416	-246.221	942.681	389.518	-946.503
286.767	-330.276	962.094	314.753	-1034
287.118	-401.695	952.381	244.643	-1084.35
287.469	-457.689	913.601	180.13	-1096.07
287.82	-496.191	846.903	121.812	-1069.45
288.171	-516.31	754.464	70.1358	-1006.65
288.522	-518.568	639.394	25.4406	-911.445
288.873	-504.824	505.645	-12.177	-789.015
289.224	-477.895	357.914	-43.1384	-645.541
289.575	-440.989	201.535	-68.6838	-487.801
289.926	-397.146	42.3126	-91.0601	-322.793
290.277	-348.853	-113.738	-113.464	-157.439
290.628	-297.96	-260.729	-139.696	1.64503
290.979	-245.876	-393.308	-173.568	148.305
291.33	-193.942	-507.036	-218.199	276.995
291.681	-143.782	-598.69	-275.375	382.944
292.032	-97.4859	-666.393	-345.129	462.385
292.383	-57.5075	-709.576	-425.646	512.818
292.734	-26.3237	-728.774	-513.494	533.296
293.085	-5.96059	-725.346	-604.084	524.645
293.436	2.42376	-701.194	-692.242	489.553
293.787	-1.23756	-658.555	-772.736	432.477
294.138	-15.9661	-599.903	-840.656	359.329
294.489	-40.0042	-527.951	-891.625	276.974
294.84	-71.1793	-445.697	-921.848	192.59
295.191	-107.211	-356.439	-928.094	113.011
295.542	-145.855	-263.721	-907.677	44.1253
295.893	-184.855	-171.178	-858.513	-9.54252
296.244	-221.788	-82.3121	-779.261	-45.0374
296.595	-253.93	-0.245775	-669.535	-60.9545
296.946	-278.273	72.4867	-530.136	-57.2491
297.297	-291.758	134.056	-363.245	-34.9613
297.648	-291.68	183.365	-172.519	4.03986
297.999	-276.146	219.991	36.937	57.2205
298.35	-244.417	244.108	258.73	121.415
298.701	-197	256.41	485.461	192.758
299.052	-135.451	258.071	709.092	266.591
299.403	-61.9569	250.732	921.365	337.461
299.754	21.1489	236.479	1114.23	399.282
300.105	111.761	217.776	1280.25	445.747
