# Supplementary material for: Quality evaluation of ground improvement by deep cement mixing piles via ground-penetrating radar
Source: Nat Commun. 2023 Jun 10;14:3448. doi: 10.1038/s41467-023-39236-4 (PMC10257722; doi:10.1038/s41467-023-39236-4)
Supplement: Supplementary file 5 — Source Data [file 41467_2023_39236_MOESM5_ESM.zip › Source Date/Source Data(Fig6b,d).xls]

## Sheet: Sheet1
Figure 4c, Figure5,Figure6
Borehole #1
Coordinates on the survey line:17(m)
Depth (m)	Double-way travel time (ns)	Category of core samples	Description
0~2.37	47.3	1	Gray cement block with good cementation and complete pile body.
2.37~5.92	119.5	4	Broken cement blocks with large pores and poor integrity of the pile body.
5.92~8.25	163.5	1	Gray cement block with good cementation and complete pile body.
8.25~9.69	197.3	2	Gray cement blocks,the integrity of the pile body was slightly poor.
9.69~11	220	3	Primary loess
Figure 4c, Figure5,Figure6
Borehole #2
Coordinates on the survey line:45(m)
Depth (m)	Double-way travel time (ns)	Category of core samples	Description
0~4.91	97.2	1	Gray cement block with good cementation and complete pile body.
4.91~8.26	164.5	2	Gray cement blocks,the integrity of the pile body was slightly poor.
8.26~10	200	3	Primary loess
